# Supplementary material for: Time Matters: Time Perspectives Predict Intertemporal Prosocial Preferences
Source: Behav Sci (Basel). 2023 Jul 14;13(7):590. doi: 10.3390/bs13070590 (PMC10376203; doi:10.3390/bs13070590)
Supplement: Supplementary file 1 [file behavsci-13-00590-s001.zip]

Archive with 1 entries (1 files):
- behavsci-2485290-supplementary.pdf
